# Supplementary material for: Basal Metabolic Rate of Adolescent Modern Pentathlon Athletes: Agreement between Indirect Calorimetry and Predictive Equations and the Correlation with Body Parameters
Source: PLoS One. 2015 Nov 16;10(11):e0142859. doi: 10.1371/journal.pone.0142859 (PMC4646488; doi:10.1371/journal.pone.0142859)
Supplement: S1 Dataset — (XLSX) [file pone.0142859.s001.xlsx]

## Sheet: DATA
Sex	Age	Weight	Height	BMI	Ethnicity	Sexual Maturation	BMR	FAO (2004)	Harris	Henry	Schofield	Cunningham	%BF	Fat Free Mass	(D)FAO-TMB	(D)Harris-TMB	(D)Henry-TMB	(D)Schofield-TMB	(D)Cunningham-TMB	Coluna do 1	M(TMBxFAO)	M(TMBxHarris)	M(TMBxHenry)	M(TMBx Schofield)	M(TMBx Cunningham)	(DM) TMB x FAO	(DM) TMB x Harris	(DM) TMB x Henry	(DM) TMB x Schofield	(DM) TMB x Cunningham	Massa Total	Tecido	Massa Gorda	Massa Magra	Massa Livre de Gordura	Kcal/Kg (CI)
1	15	60.8	168	21.542	2	2	1661.16	1733.51	1643.54	1727.78	1733.51	1636.43	14.6	51.656	72.3447	-17.6241	66.6147	72.3507	-24.7321	1	1697.34	1652.35	1694.47	1697.34	1648.8	-72.3447	17.6241	-66.6147	-72.3507	24.7321	57.12	54.311	5.46	48.85	51.656	27.3218
2	14	56.8	164	21.1184	2	2	1414.97	1452.81	1429.78	1343.32	1452.83	1381.83	30.2	40.083	37.8403	14.8091	-71.6475	37.8623	-33.1449	1	1433.89	1422.38	1379.15	1433.9	1398.4	-37.8403	-14.8091	71.6475	-37.8623	33.1449	56.48	54.267	16.398	34.869	40.083	24.9115
2	12	40.2	152	17.3996	1	2	1282.42	1230.64	1258.22	1156.86	1230.66	1161.85	25.9	30.084	-51.7851	-24.2019	-125.566	-51.7631	-120.574	1	1256.53	1270.32	1219.64	1256.54	1222.13	51.7851	24.2019	125.566	51.7631	120.574	40.06	38.506	9.9978	28.528	30.084	31.901
2	18	53.2	162	20.2713	2	3	1489.45	1404.63	1372.82	1302.88	1404.65	1461.62	18.6	43.71	-84.8257	-116.634	-186.57	-84.8037	-27.8345	1	1447.04	1431.14	1396.17	1447.05	1475.54	84.8257	116.634	186.57	84.8037	27.8345	53.09	50.549	9.38	41.169	43.71	27.9973
2	16	54.1	166	19.6327	2	2	1277.24	1416.67	1398.06	1312.99	1416.7	1443.29	21.5	42.877	139.435	120.82	35.7548	139.457	166.054	1	1346.96	1337.65	1295.12	1346.97	1360.27	-139.435	-120.82	-35.7548	-139.457	-166.054	54.06	52.075	11.184	40.891	42.877	23.6089
2	15	62.9	173	21.0164	2	2	1582.33	1534.45	1499.84	1411.84	1534.48	1675.7	15.8	53.441	-47.8746	-82.4882	-170.483	-47.8526	93.3738	1	1558.39	1541.08	1497.09	1558.4	1629.02	47.8746	82.4882	170.483	47.8526	-93.3738	62.99	60.289	9.55	50.739	53.441	25.1563
1	17	64.4	172	21.7685	1	2	1515.13	1797.18	1699.62	1800.05	1797.18	1780.03	10.6	58.183	282.048	184.49	284.922	282.054	264.896	1	1656.15	1607.38	1657.59	1656.16	1647.58	-282.048	-184.49	-284.922	-282.054	-264.896	64.77	62.255	6.583	55.672	58.183	23.5269
2	11	56.2	161	21.6813	3	2	1495.3	1444.78	1432.72	1336.58	1444.8	1300.71	35.9	36.396	-50.5174	-62.5782	-158.715	-50.4954	-194.586	1	1470.04	1464.01	1415.94	1470.05	1398.01	50.5174	62.5782	158.715	50.4954	194.586	55.75	53.843	19.35	34.493	36.396	26.6067
1	13	47.9	164	17.8093	1	2	1775.51	1505.36	1459.12	1468.8	1505.37	1410.87	14.2	41.403	-270.15	-316.39	-306.711	-270.144	-364.644	1	1640.43	1617.31	1622.15	1640.44	1593.19	270.15	316.39	306.711	270.144	364.644	47.95	46.071	6.549	39.522	41.403	37.067
1	14	52.8	165	19.3939	1	2	1576.21	1592.02	1524.94	1567.17	1592.03	1533.01	11.6	46.955	15.8137	-51.2671	-9.03634	15.8197	-43.1971	1	1584.11	1550.57	1571.69	1584.12	1554.61	-15.8137	51.2671	9.03634	-15.8197	43.1971	52.77	50.34	5.818	44.522	46.955	29.8524
1	16	65.6	170	22.699	3	2	1476.97	1818.4	1712.98	1824.14	1818.41	1730	15.7	55.909	341.433	236.011	347.175	341.439	253.029	1	1647.69	1594.97	1650.56	1647.69	1603.48	-341.433	-236.011	-347.175	-341.439	-253.029	65.78	62.964	9.872	53.092	55.909	22.5148
2	16	49.9	156	20.5046	1	2	1271.78	1360.46	1339.74	1265.82	1360.48	1369.48	21.5	39.522	88.6857	67.9641	-5.9602	88.7077	97.7081	1	1316.12	1305.76	1268.8	1316.13	1320.63	-88.6857	-67.9641	5.9602	-88.7077	-97.7081	49.76	47.686	10.235	37.454	39.522	25.4865
1	12	58	172	19.6052	1	2	1551.96	1683.99	1645.3	1671.57	1683.99	1561.02	17.4	48.228	132.031	93.3434	119.609	132.037	9.05937	1	1617.97	1598.63	1611.76	1617.98	1556.49	-132.031	-93.3434	-119.609	-132.037	-9.05937	57.95	55.744	9.725	46.019	48.228	26.7579
1	15	69.1	175	22.5633	1	2	2039.63	1880.3	1793.08	1894.41	1880.31	1814.48	14.4	59.749	-159.328	-246.551	-145.221	-159.322	-225.153	1	1959.97	1916.36	1967.02	1959.97	1927.05	159.328	246.551	145.221	159.322	225.153	69.35	66.431	9.597	56.835	59.749	29.5171
1	16	64.8	177	20.6837	2	3	1808.9	1804.25	1736.94	1808.08	1804.26	1742.08	13.7	56.458	-4.65139	-71.9642	-0.821387	-4.64539	-66.8282	1	1806.58	1772.92	1808.49	1806.58	1775.49	4.65139	71.9642	0.821387	4.64539	66.8282	65.02	62.548	8.558	53.99	56.458	27.9152
1	18	63.5	173	21.2169	2	3	1537.86	1781.26	1685.4	1781.98	1781.27	1684.94	16	53.861	243.4	147.539	244.123	243.406	147.081	1	1659.56	1611.63	1659.92	1659.56	1611.4	-243.4	-147.539	-244.123	-243.406	-147.081	63.59	60.746	9.727	51.019	53.861	24.2183
1	13	48	161	18.5178	1	2	1457.89	1507.13	1445.5	1470.81	1507.13	1429.83	12.8	42.265	49.2379	-12.3901	12.9159	49.2439	-28.0601	1	1482.51	1451.7	1464.35	1482.51	1443.86	-49.2379	12.3901	-12.9159	-49.2439	28.0601	48.16	46.11	5.892	40.218	42.265	30.3727
2	11	50.4	155	20.9781	1	1	1243.59	1367.15	1366.24	1271.43	1367.18	1242.59	33.5	33.754	123.567	122.653	27.8451	123.589	-0.999056	1	1305.37	1304.91	1257.51	1305.38	1243.09	-123.567	-122.653	-27.8451	-123.589	0.999056	49.9	48.148	16.142	32.006	33.754	24.6743
2	12	44.3	157	17.9723	2	2	1443.9	1285.51	1306.58	1202.91	1285.53	1320.84	16.5	37.311	-158.387	-137.318	-240.987	-158.365	-123.056	1	1364.7	1375.24	1323.4	1364.72	1382.37	158.387	137.318	240.987	158.365	123.056	44.3	42.27	6.987	35.283	37.311	32.5936
2	17	58	165	21.3039	1	2	1318.07	1468.87	1429	1356.8	1468.89	1496.8	17.2	45.309	150.805	110.933	38.7356	150.827	178.731	1	1393.47	1373.53	1337.44	1393.48	1407.43	-150.805	-110.933	-38.7356	-150.827	-178.731	57.98	55.741	12.673	43.068	45.309	22.7253
1	12	40.1	150	17.8222	2	2	1249.74	1367.41	1288.28	1312.21	1367.41	1239.6	17	33.618	117.672	38.5434	62.469	117.678	-10.1406	1	1308.57	1269.01	1280.97	1308.58	1244.67	-117.672	-38.5434	-62.469	-117.678	10.1406	40.16	38.472	6.539	31.933	33.618	31.1655
1	15	61.2	174	20.214	1	2	1537.93	1740.58	1679.06	1735.81	1740.59	1670.8	13.9	53.218	202.65	141.127	197.876	202.656	132.863	1	1639.26	1608.5	1636.87	1639.26	1604.36	-202.65	-141.127	-197.876	-202.656	-132.863	61.36	58.667	8.145	50.522	53.218	25.1296
1	17	64.6	175	21.0939	1	2	1633.33	1800.72	1717.38	1804.07	1800.72	1745.64	13.2	56.62	167.388	84.0527	170.74	167.394	112.313	1	1717.02	1675.35	1718.7	1717.02	1689.48	-167.388	-84.0527	-170.74	-167.394	-112.313	64.78	61.972	8.162	53.81	56.62	25.2837
2	12	35.4	139	18.322	1	2	1103.2	1166.39	1188.74	1102.94	1166.42	932.652	38.2	19.666	63.193	85.5394	-0.26336	63.215	-170.549	1	1134.8	1145.97	1103.07	1134.81	1017.93						35.4	34.558	13.216	21.342	19.666	31.1639
1	15	65.8	184	19.4353	1	3	1508.41	1821.94	1792.54	1828.16	1821.94	1574.68	20.9	48.849	313.527	284.128	319.747	313.533	66.2665	1	1665.18	1650.48	1668.29	1665.18	1541.54						65.8	63.038	13.173	49.886	48.849	22.9242
1	15	47.4	162	18.0613	1	2	1393.85	1496.52	1428.62	1458.76	1496.52	1348.32	13.5	38.56	102.662	34.7657	64.9061	102.668	-45.5343	1	1445.19	1411.24	1426.31	1445.19	1371.09						47.4	46.066	6.216	39.85	38.56	29.4062
1	14	48.2	159.5	18.9464	2	2	1167.48	1510.67	1433.96	1474.82	1510.67	1354.46	13.7	38.839	343.182	266.477	307.338	343.188	186.975	1	1339.07	1300.72	1321.15	1339.08	1260.97						48.2	46.701	6.407	40.293	38.839	24.2216
1	15	59.6	177	19.0239	2	3	1612.75	1712.29	1671.98	1703.69	1712.29	1603.37	10.6	50.153	99.536	59.2304	90.938	99.542	-9.3836	1	1662.52	1642.36	1658.22	1662.52	1608.06						59.6	57.286	6.095	51.191	50.153	27.0596
Legend
Sex		Ethnicity		Sexual Maturity
1	Male	1	White	1	Pre pubertal
2	Female	2	Black	2	Pubertal
		3	Asian	3	Post pubertal
